# Supplementary material for: Equity in COVID-19 Vaccine Resource Distribution: An Exploration of Vaccine Uptake Among Health Workers in a Low-Income Setting
Source: Healthcare (Basel). 2026 Feb 21;14(4):535. doi: 10.3390/healthcare14040535 (PMC12941062; doi:10.3390/healthcare14040535)
Supplement: Supplementary file 1 [file healthcare-14-00535-s001.zip]

Archive with 1 entries (1 files):
- healthcare-4051151-supplementary.pdf
